# Supplementary material for: Effects of Kadsura coccinea L. Fruit Extract on Growth Performance, Meat Quality, Immunity, Antioxidant, Intestinal Morphology and Flora of White-Feathered Broilers
Source: Animals (Basel). 2022 Dec 26;13(1):93. doi: 10.3390/ani13010093 (PMC9817888; doi:10.3390/ani13010093)
Supplement: Supplementary file 1 [file animals-13-00093-s001.zip]

Archive with 1 entries (1 files):
- animals-2102812-supplementary.pdf
